# Supplementary material for: Circulating Concentrations of Cathelicidin Anti-Microbial Peptide (CAMP) Are Increased during Oral Glucose Tolerance Test
Source: Int J Mol Sci. 2023 Aug 17;24(16):12901. doi: 10.3390/ijms241612901 (PMC10454907; doi:10.3390/ijms241612901)
Supplement: Supplementary file 1 [file ijms-24-12901-s001.zip]

Archive with 1 entries (1 files):
- ijms-2482299-supplementary.pdf
